# Supplementary material for: Synthesis of Novel Benzofuran Spiro-2-Pyrrolidine Derivatives via [3+2] Azomethine Ylide Cycloadditions and Their Antitumor Activity
Source: Int J Mol Sci. 2024 Dec 19;25(24):13580. doi: 10.3390/ijms252413580 (PMC11676841; doi:10.3390/ijms252413580)
Supplement: Supplementary file 1 [file ijms-25-13580-s001.zip]

Archive with 1 entries (1 files):
- ijms-3359594-supplementary.pdf
